# Supplementary material for: Therapeutic Exercise Prescription for Overhead Athletes with Shoulder Impingement Syndrome: A Systematic Review and CERT Analysis
Source: J Clin Med. 2025 Feb 28;14(5):1657. doi: 10.3390/jcm14051657 (PMC11901016; doi:10.3390/jcm14051657)
Supplement: Supplementary file 1 [file jcm-14-01657-s001.zip]

Archive with 4 entries (4 files):
- PRISMA_checklist.pdf
- Table S1_Search strategy.pdf
- Table S2.xlsx
- Table S3.xlsx
