# Supplementary material for: Therapeutic Exercise Prescription for Overhead Athletes with Shoulder Impingement Syndrome: A Systematic Review and CERT Analysis
Source: J Clin Med. 2025 Feb 28;14(5):1657. doi: 10.3390/jcm14051657 (PMC11901016; doi:10.3390/jcm14051657)
Supplement: Supplementary file 1 [file jcm-14-01657-s001.zip › Table S2.xlsx]

## Sheet: AGF
Author & year:		Sharma, 2022
Item	Description	Details	Score - 1/0	Reason
1	Exercise equipment	Elastic bands	1
2	Qualifications, and/or training		1
3	Individually or in a group	-	0	Not described
4	Supervised or unsupervised	-	0	Not described
5	Measurement of adherence	-	0	Not described
6	Motivation	-	0	Not described
7a	Progression criteria	by weeks	1
7b	How was program progressed	progression of elastic band resistance increased on a weekly basis as per fatigue level	1
8	Exercises	-	1
9	Home component	-	0	Not described
10	Non-exercise component	Manual therapy	1
11	Adverse events	-	0	Not described
12	Setting	-	0	Not described
13	Exercise intervention	Table and text	1
14a	Generic or tailored	Generic	1
14b	How was program tailored		0	Not described
15	Starting level	-	0	Not described
16a	Fidelity	-	0
16b	Delivered as planned	-	0	Not described
Total			8
Author & year:		Sharma, 2021
Item	Description	Details	Score - 1/0	Reason
1	Exercise equipment	elastic resistance band or chair	1
2	Qualifications, and/or training	physiotherapist having clinical experience of 10+ years after postgraduate education and also having add-on requisite manual therapy certifications	1
3	Individually or in a group		0	Not described
4	Supervised or unsupervised	The intervention in both groups was performed by a physiotherapist	1
5	Measurement of adherence		0	Not described
6	Motivation	-	0	Not described
7a	Progression criteria	by weeks	1
7b	How was program progressed	progression of elastic band resistance increased on a weekly basis as per fatigue level	1
8	Exercises	-	1
9	Home component	-	0	Not described
10	Non-exercise component	Manual therapy	1
11	Adverse events	-	0	Not described
12	Setting	-	0	Not described
13	Exercise intervention	Table and text	1
14a	Generic or tailored	Generic	1
14b	How was program tailored		0	Not described
15	Starting level		0	Not described
16a	Fidelity	-	0	Not described
16b	Delivered as planned	-	0	Not described
Total			9
Author & year:		De Mey, 2012
Item	Description	Details	Score - 1/0	Reason
1	Exercise equipment	Dumbbells	1
2	Qualifications, and/or training		0	Not described
3	Individually or in a group	Individually - home	1
4	Supervised or unsupervised	Unsupervised	1
5	Measurement of adherence		0	Not described
6	Motivation		0	Not described
7a	Progression criteria	Progression of exercises was decided on the basis of the same criteria as were used during initial instructions. Subjects experiencing higher pain levels (above 5 on a VAS scale) could reduce their weight accordingly	1
7b	How was program progressed		0	Not described
8	Exercises	Ilustrations	1
9	Home component		1
10	Non-exercise component		0	Not described
11	Adverse events	Pain up to a visual analog scale (VAS) pain level of 5 was allowed during 10 RM testing, although only in the case that the pain subsided immediately after the exercise was completed.	1
12	Setting	Home-based	1
13	Exercise intervention	3x10	1
14a	Generic or tailored	Tailored	1
14b	How was program tailored	Initial exercise weights were determined based on gender and body weight but were further individualized by 10 RM	1
15	Starting level	Initial exercise weights were determined based on gender and body weight but were further individualized by 10	1
16a	Fidelity		0	Not described
16b	Delivered as planned	Results	1
Total			13
Author & year:		Luo, 2024
Item	Description	Details	Score - 1/0	Reason
1	Exercise equipment	Dumbbell	1
2	Qualifications, and/or training	2 years of practice experience	1
3	Individually or in a group		0	Not described
4	Supervised or unsupervised	First author- 30 minute training	1
5	Measurement of adherence		0	Not described
6	Motivation		0	Not described
7a	Progression criteria		1
7b	How was program progressed		0	Not described
8	Exercises		1
9	Home component		0	Not described
10	Non-exercise component		0	Not described
11	Adverse events		0	Not described
12	Setting	Laboratory	1
13	Exercise intervention	3x10	1
14a	Generic or tailored	Tailored	1
14b	How was program tailored	acording to body weight * dumbbells	1
15	Starting level	acording to body weight * dumbbells	1
16a	Fidelity		0	Not described
16b	Delivered as planned		0	Not described
Total			10
Author & year:		Saadatian, 2022
Item	Description	Details	Score - 1/0	Reason
1	Exercise equipment	TRX , sling	1
2	Qualifications, and/or training		0	Not described
3	Individually or in a group		0	Not described
4	Supervised or unsupervised		0	Not described
5	Measurement of adherence		0	Not described
6	Motivation		0	Not described
7a	Progression criteria		1
7b	How was program progressed		1
8	Exercises		0	Not described
9	Home component		0	Not described
10	Non-exercise component		0	Not described
11	Adverse events		0	Not described
12	Setting		0	Not described
13	Exercise intervention	1x10 and 1x12 reps, intensity %RM and Borg Scale	1
14a	Generic or tailored	Tailored	1
14b	How was program tailored	%RM & number of reps	1
15	Starting level	%RM	1
16a	Fidelity		0	Not described
16b	Delivered as planned		0	Not described
Total			7

## Sheet: FG
Author & year:		Sharma, 2022
Item	Description	Details	Score - 1/0	Reason
1	Exercise equipment	elastic resistance bands	1
2	Qualifications, and/or training		0	Not described
3	Individually or in a group		0	Not described
4	Supervised or unsupervised		0	Not described
5	Measurement of adherence		0	Not described
6	Motivation		0	Not described
7a	Progression criteria	by phases	1
7b	How was program progressed	elastic band color (harder resistance)	1
8	Exercises		0
9	Home component		0	Not described
10	Non-exercise component	manual therapy	1
11	Adverse events		0	Not described
12	Setting		0	Not described
13	Exercise intervention	described in a table	1
14a	Generic or tailored		0	Not described
14b	How was program tailored		0	Not described
15	Starting level		0	Not described
16a	Fidelity		1
16b	Delivered as planned		0	Not described
Total			6
Author & year:		Sharma, 2021
Item	Description	Details	Score - 1/0	Reason
1	Exercise equipment	Cane, elastic band and chair	1
2	Qualifications, and/or training	physiotherapist having clinical experience of 10+ years after postgraduate education	1
3	Individually or in a group		0	Not described
4	Supervised or unsupervised	physiotherapist having clinical experience of 10+ years after postgraduate education	1
5	Measurement of adherence		0	Not described
6	Motivation		0	Not described
7a	Progression criteria	resistance band that permitted an athlete to complete 8 to12 per set to the point of fatigue repetitions	1
7b	How was program progressed	elastic band color (harder resistance)	1
8	Exercises	desribed in braquet in the text	1
9	Home component		0	Not described
10	Non-exercise component	manual therapy	1
11	Adverse events		0	Not described
12	Setting		0	Not described
13	Exercise intervention	described in a table	1
14a	Generic or tailored		0	Not described
14b	How was program tailored		0	Not described
15	Starting level		0	Not described
16a	Fidelity		1
16b	Delivered as planned		0	Not described
Total			9
Author & year:		De Mey, 2012
Item	Description	Details	Score - 1/0	Reason
1	Exercise equipment	Dumbbell	1
2	Qualifications, and/or training		0	Not describe
3	Individually or in a group	at home	1
4	Supervised or unsupervised	at home	1
5	Measurement of adherence		0	Not describe
6	Motivation	seen in the clinic or by phone at week 2 and 4	1
7a	Progression criteria	individualised at week 2 and 4 withpain level and 10RM test	1
7b	How was program progressed	increased or reduced additional weight	1
8	Exercises	picture and table	1
9	Home component	home exercice	1
10	Non-exercise component		0	Not describe
11	Adverse events	pain	1
12	Setting	at home	1
13	Exercise intervention	6wk, daily	1
14a	Generic or tailored	10 RM test	1
14b	How was program tailored	gender, body weight and 10RM	1
15	Starting level	10 RM test	1
16a	Fidelity	compliance log	1
16b	Delivered as planned		1
Total			16
Author & year:		Luo, 2024
Item	Description	Details	Score - 1/0	Reason
1	Exercise equipment	Dumbbell, chair	1
2	Qualifications, and/or training	A licensed physical therapist with 2 years of practice experience	1
3	Individually or in a group		0	not described
4	Supervised or unsupervised	A licensed physical therapist with 2 years of practice experience provide the training	1
5	Measurement of adherence	-	0	not described
6	Motivation	-	0	not described
7a	Progression criteria	-	0	not described
7b	How was program progressed	-	0	not described
8	Exercises	picture	1
9	Home component	-	0	not described
10	Non-exercise component	-	0	not described
11	Adverse events	pain	1
12	Setting	Laboratory	1
13	Exercise intervention	1 session of 30 min	1
14a	Generic or tailored	tailored	1
14b	How was program tailored	dumbbell used during training was chosen according to body weight	1
15	Starting level	-	0	not described
16a	Fidelity	-	1
16b	Delivered as planned	-	0	not described
Total			10
Author & year:		Saadatian, 2022
Item	Description	Details	Score - 1/0	Reason
1	Exercise equipment	TRX	1
2	Qualifications, and/or training	-	0	not described
3	Individually or in a group	-	0	not described
4	Supervised or unsupervised	-	0	not described
5	Measurement of adherence	-	0	not described
6	Motivation	-	0	not described
7a	Progression criteria	by week	1
7b	How was program progressed	65% RM wk 1-2, 75% wk 3-4, 85% wk 5-6, 90% wk 7-8	1
8	Exercises	-	0	not described
9	Home component	-	0	not described
10	Non-exercise component	-	0	not described
11	Adverse events	-	0	not described
12	Setting		0	not described
13	Exercise intervention	8 wk, 3xwk	1
14a	Generic or tailored	Tailored	1
14b	How was program tailored	based on 1 RM	1
15	Starting level	based on 1 RM	1
16a	Fidelity	-	1
16b	Delivered as planned	-	0	not described
Total			8
